# Supplementary material for: Common knowledge promotes risk pooling in an experimental economic game
Source: PLoS One. 2019 Aug 15;14(8):e0220682. doi: 10.1371/journal.pone.0220682 (PMC6695222; doi:10.1371/journal.pone.0220682)
Supplement: S2 File — (XLSX) [file pone.0220682.s002.xlsx]

## Sheet: S2_File
sessionid	subject	Maasai	Rancher	MaasaiL	RancherL	Frame	Label	maasaiq1	maasaiq2	maasaiq3	maasaiq4	maasaiq5	maasaiq6	maasaiq7	maasaiq8	maasaiq9	maasaiq10	rancherq1	rancherq2	rancherq3	rancherq4	rancherq5	rancherq6	rancherq7	rancherq8	rancherq9	rancherq10	mQ1	mQ2	mQ3	mQ4	mQ5	mQ6	mQ7	mQ8	mQ9	mQ10	rQ1	rQ2	rQ3	rQ4	rQ5	rQ6	rQ7	rQ8	rQ9	rQ10	age	Female
1011010954	1	0	0	0	0	0																						0	0	0	0	0	0	0	0	0	0	0	0	0	0	0	0	0	0	0	0	24	1
1011010954	2	0	0	0	0	0																						0	0	0	0	0	0	0	0	0	0	0	0	0	0	0	0	0	0	0	0	19	0
1011010954	3	0	0	0	0	0																						0	0	0	0	0	0	0	0	0	0	0	0	0	0	0	0	0	0	0	0	22	0
1011010954	4	0	0	0	0	0																						0	0	0	0	0	0	0	0	0	0	0	0	0	0	0	0	0	0	0	0	21	0
1011010954	5	0	0	0	0	0																						0	0	0	0	0	0	0	0	0	0	0	0	0	0	0	0	0	0	0	0	23	0
1011010954	6	0	0	0	0	0																						0	0	0	0	0	0	0	0	0	0	0	0	0	0	0	0	0	0	0	0	18	0
1011010954	7	0	0	0	0	0																						0	0	0	0	0	0	0	0	0	0	0	0	0	0	0	0	0	0	0	0	21	0
1011010954	8	0	0	0	0	0																						0	0	0	0	0	0	0	0	0	0	0	0	0	0	0	0	0	0	0	0	20	0
1011010954	9	0	0	0	0	0																						0	0	0	0	0	0	0	0	0	0	0	0	0	0	0	0	0	0	0	0	20	0
1011010954	10	0	0	0	0	0																						0	0	0	0	0	0	0	0	0	0	0	0	0	0	0	0	0	0	0	0	20	0
1011010954	11	0	0	0	0	0																						0	0	0	0	0	0	0	0	0	0	0	0	0	0	0	0	0	0	0	0	20	0
1011010954	12	0	0	0	0	0																						0	0	0	0	0	0	0	0	0	0	0	0	0	0	0	0	0	0	0	0	19	1
1011010954	13	0	0	0	0	0																						0	0	0	0	0	0	0	0	0	0	0	0	0	0	0	0	0	0	0	0	37	0
1011010954	14	0	0	0	0	0																						0	0	0	0	0	0	0	0	0	0	0	0	0	0	0	0	0	0	0	0	23	0
1102091611	15	0	0	0	0	0																						0	0	0	0	0	0	0	0	0	0	0	0	0	0	0	0	0	0	0	0	22	0
1102091611	16	0	0	0	0	0																						0	0	0	0	0	0	0	0	0	0	0	0	0	0	0	0	0	0	0	0	22	0
1102091611	17	0	0	0	0	0																						0	0	0	0	0	0	0	0	0	0	0	0	0	0	0	0	0	0	0	0	19	1
1102091611	18	0	0	0	0	0																						0	0	0	0	0	0	0	0	0	0	0	0	0	0	0	0	0	0	0	0	21	1
1102091611	19	0	0	0	0	0																						0	0	0	0	0	0	0	0	0	0	0	0	0	0	0	0	0	0	0	0	19	1
1102091611	20	0	0	0	0	0																						0	0	0	0	0	0	0	0	0	0	0	0	0	0	0	0	0	0	0	0	20	1
1102231617	1	0	0	0	0	0																						0	0	0	0	0	0	0	0	0	0	0	0	0	0	0	0	0	0	0	0	20	1
1102231617	2	0	0	0	0	0																						0	0	0	0	0	0	0	0	0	0	0	0	0	0	0	0	0	0	0	0	23	0
1102231617	3	0	0	0	0	0																						0	0	0	0	0	0	0	0	0	0	0	0	0	0	0	0	0	0	0	0	21	0
1102231617	4	0	0	0	0	0																						0	0	0	0	0	0	0	0	0	0	0	0	0	0	0	0	0	0	0	0	20	1
1102231617	5	0	0	0	0	0																						0	0	0	0	0	0	0	0	0	0	0	0	0	0	0	0	0	0	0	0	18	1
1102231617	6	0	0	0	0	0																						0	0	0	0	0	0	0	0	0	0	0	0	0	0	0	0	0	0	0	0	18	1
1102231617	7	0	0	0	0	0																						0	0	0	0	0	0	0	0	0	0	0	0	0	0	0	0	0	0	0	0	18	1
1102231617	8	0	0	0	0	0																						0	0	0	0	0	0	0	0	0	0	0	0	0	0	0	0	0	0	0	0	22	0
1102231617	9	0	0	0	0	0																						0	0	0	0	0	0	0	0	0	0	0	0	0	0	0	0	0	0	0	0	21	0
1102231617	10	0	0	0	0	0																						0	0	0	0	0	0	0	0	0	0	0	0	0	0	0	0	0	0	0	0	19	0
1102231617	11	0	0	0	0	0																						0	0	0	0	0	0	0	0	0	0	0	0	0	0	0	0	0	0	0	0	21	0
1102231617	12	0	0	0	0	0																						0	0	0	0	0	0	0	0	0	0	0	0	0	0	0	0	0	0	0	0	20	0
1102231617	13	0	0	0	0	0																						0	0	0	0	0	0	0	0	0	0	0	0	0	0	0	0	0	0	0	0	24	0
1102231617	14	0	0	0	0	0																						0	0	0	0	0	0	0	0	0	0	0	0	0	0	0	0	0	0	0	0	21	0
1102231617	15	0	0	0	0	0																						0	0	0	0	0	0	0	0	0	0	0	0	0	0	0	0	0	0	0	0	22	0
1102231617	16	0	0	0	0	0																						0	0	0	0	0	0	0	0	0	0	0	0	0	0	0	0	0	0	0	0	21	1
1102231617	17	0	0	0	0	0																						0	0	0	0	0	0	0	0	0	0	0	0	0	0	0	0	0	0	0	0	23	0
1102231617	18	0	0	0	0	0																						0	0	0	0	0	0	0	0	0	0	0	0	0	0	0	0	0	0	0	0	20	1
1102231617	19	0	0	0	0	0																						0	0	0	0	0	0	0	0	0	0	0	0	0	0	0	0	0	0	0	0	22	1
1102231617	20	0	0	0	0	0																						0	0	0	0	0	0	0	0	0	0	0	0	0	0	0	0	0	0	0	0	21	1
1102161508	1	0	0	1	0	1	1	Kenya.	grasslands.	all of the above.	cattle, goats, and sheep.	low.	droughts.	are limited to what one actually needs.	is expected to honor it if possible.	are not expected to balance out over time.	none of the above.											0	1	1	1	1	1	1	1	1	0	0	0	0	0	0	0	0	0	0	0	20	1
1102161508	2	0	0	1	0	1	1	The Great Rift Valley.	grasslands.	all of the above.	cattle and sheep.	low.	droughts.	are limited to what one actually needs.	is expected to honor it if possible.	are not expected to balance out over time.	repay them as soon as they can.											0	1	1	0	1	1	1	1	1	0	0	0	0	0	0	0	0	0	0	0	20	0
1102161508	3	0	0	1	0	1	1	The Great Rift Valley.	grasslands.	cattle.	cattle, goats, and sheep.	low.	droughts.	are limited to what one actually needs.	keeps track of the debt that results from the gift.	create a patron-client hierarchy.	honor future requests from their partners.											0	1	0	1	1	1	1	0	0	1	0	0	0	0	0	0	0	0	0	0	20	0
1102161508	4	0	0	1	0	1	1	all of the above.	grasslands.	all of the above.	cattle, goats, and sheep.	all of the above, depending on local cirumstances.	all of the above.	are limited to what one actually needs.	is expected to honor it if possible.	are not expected to balance out over time.	honor future requests from their partners.											1	1	1	1	0	0	1	1	1	1	0	0	0	0	0	0	0	0	0	0	22	0
1102161508	5	0	0	1	0	1	1	all of the above.	grasslands.	all of the above.	cattle and sheep.	moderate.	droughts.	are limited to what one actually needs.	is expected to honor it if possible.	are not expected to balance out over time.	honor future requests from their partners.											1	1	1	0	0	1	1	1	1	1	0	0	0	0	0	0	0	0	0	0	21	1
1102161508	6	0	0	1	0	1	1	all of the above.	grasslands.	all of the above.	cattle, goats, and sheep.	low.	droughts.	are limited to what one actually needs.	is expected to honor it if possible.	are not expected to balance out over time.	honor future requests from their partners.											1	1	1	1	1	1	1	1	1	1	0	0	0	0	0	0	0	0	0	0	18	0
1102161508	7	0	0	1	0	1	1	all of the above.	grasslands.	all of the above.	cattle and sheep.	low.	droughts.	are limited to what one actually needs.	is expected to honor it if possible.	are expected to balance out over time.	honor future requests from their partners.											1	1	1	0	1	1	1	1	0	1	0	0	0	0	0	0	0	0	0	0	19	0
1102161508	8	0	0	1	0	1	1	Kenya.	grasslands.	cattle.	cattle, goats, and sheep.	low.	all of the above.	are limited to what one actually needs.	is expected to honor it if possible.	are not expected to balance out over time.	honor future requests from their partners.											0	1	0	1	1	0	1	1	1	1	0	0	0	0	0	0	0	0	0	0	19	1
1102161508	9	0	0	1	0	1	1	all of the above.	grasslands.	all of the above.	cattle, goats, and sheep.	low.	droughts.	are limited to what one actually needs.	is expected to honor it if possible.	create a patron-client hierarchy.	honor future requests from their partners.											1	1	1	1	1	1	1	1	0	1	0	0	0	0	0	0	0	0	0	0	22	1
1102161508	10	0	0	1	0	1	1	all of the above.	grasslands.	all of the above.	cattle, goats, and sheep.	low.	droughts.	are limited to what one actually needs.	is expected to honor it if possible.	are not expected to balance out over time.	honor future requests from their partners.											1	1	1	1	1	1	1	1	1	1	0	0	0	0	0	0	0	0	0	0	18	0
1102161508	11	0	0	1	0	1	1	Tanzania.	grasslands.	all of the above.	cattle and sheep.	high.	droughts.	are limited to what one actually needs.	is expected to honor it if possible.	are expected to balance out over time.	honor future requests from their partners.											0	1	1	0	0	1	1	1	0	1	0	0	0	0	0	0	0	0	0	0	18	0
1102161508	12	0	0	1	0	1	1	Kenya.	grasslands.	cattle.	cattle and sheep.	moderate.	droughts.	are limited to what one actually needs.	is expected to honor it if possible.	are not expected to balance out over time.	none of the above.											0	1	0	0	0	1	1	1	1	0	0	0	0	0	0	0	0	0	0	0	18	0
1102161508	13	0	0	1	0	1	1	The Great Rift Valley.	grasslands.	all of the above.	cattle, goats, and sheep.	low.	droughts.	are limited to what one actually needs.	is expected to honor it if possible.	are not expected to balance out over time.	honor future requests from their partners.											0	1	1	1	1	1	1	1	1	1	0	0	0	0	0	0	0	0	0	0	22	0
1102161508	14	0	0	1	0	1	1	Kenya.	grasslands.	all of the above.	cattle and sheep.	low.	droughts.	are limited to what one actually needs.	is expected to honor it if possible.	are not expected to balance out over time.	none of the above.											0	1	1	0	1	1	1	1	1	0	0	0	0	0	0	0	0	0	0	0	18	0
1102161508	15	0	0	1	0	1	1	The Great Rift Valley.	swamps.	sheep.	cattle, goats, and sheep.	high.	droughts.	may be made whether help is needed or not.	is expected to honor it if possible.	are expected to balance out over time.	repay them as soon as they can.											0	0	0	1	0	1	0	1	0	0	0	0	0	0	0	0	0	0	0	0	18	1
1102161508	16	0	0	1	0	1	1	all of the above.	grasslands.	all of the above.	llamas and alpacas.	low.	droughts.	are limited to what one actually needs.	is expected to honor it if possible.	are expected to balance out over time.	honor future requests from their partners.											1	1	1	0	1	1	1	1	0	1	0	0	0	0	0	0	0	0	0	0	19	0
1102161508	17	0	0	1	0	1	1	all of the above.	grasslands.	all of the above.	cattle, goats, and sheep.	low.	droughts.	are limited to what one actually needs.	is expected to honor it if possible.	are not expected to balance out over time.	none of the above.											1	1	1	1	1	1	1	1	1	0	0	0	0	0	0	0	0	0	0	0	22	1
1102161508	18	0	0	1	0	1	1	all of the above.	grasslands.	all of the above.	cattle, goats, and sheep.	low.	droughts.	are limited to what one actually needs.	is expected to honor it if possible.	are not expected to balance out over time.	honor future requests from their partners.											1	1	1	1	1	1	1	1	1	1	0	0	0	0	0	0	0	0	0	0	21	1
1102161508	19	0	0	1	0	1	1	all of the above.	grasslands.	cattle.	cattle, goats, and sheep.	low.	droughts.	are limited to what one actually needs.	is expected to honor it if possible.	are not expected to balance out over time.	none of the above.											1	1	0	1	1	1	1	1	1	0	0	0	0	0	0	0	0	0	0	0	21	0
1102161508	20	0	0	1	0	1	1	The Great Rift Valley.	grasslands.	all of the above.	cattle, goats, and sheep.	all of the above, depending on local cirumstances.	droughts.	may be made whether help is needed or not.	is expected to honor it if possible.	are expected to balance out over time.	honor future requests from their partners.											0	1	1	1	0	1	0	1	0	1	0	0	0	0	0	0	0	0	0	0	23	0
1103101613	1	0	0	1	0	1	1	all of the above.	grasslands.	all of the above.	cattle, goats, and sheep.	low.	droughts.	are limited to what one actually needs.	is expected to honor it if possible.	are not expected to balance out over time.	none of the above.											1	1	1	1	1	1	1	1	1	0	0	0	0	0	0	0	0	0	0	0	21	0
1103101613	2	0	0	1	0	1	1	all of the above.	grasslands.	all of the above.	cattle, goats, and sheep.	low.	droughts.	are limited to what one actually needs.	is expected to honor it if possible.	are not expected to balance out over time.	honor future requests from their partners.											1	1	1	1	1	1	1	1	1	1	0	0	0	0	0	0	0	0	0	0	20	1
1103101613	3	0	0	1	0	1	1	all of the above.	grasslands.	all of the above.	cattle, goats, and sheep.	low.	droughts.	are limited to what one actually needs.	is expected to honor it if possible.	none of the above.	honor future requests from their partners.											1	1	1	1	1	1	1	1	0	1	0	0	0	0	0	0	0	0	0	0	18	0
1103101613	4	0	0	1	0	1	1	all of the above.	grasslands.	all of the above.	cattle, goats, and sheep.	low.	all of the above.	are limited to what one actually needs.	is expected to honor it if possible.	are not expected to balance out over time.	honor future requests from their partners.											1	1	1	1	1	0	1	1	1	1	0	0	0	0	0	0	0	0	0	0	18	1
1103101613	5	0	0	1	0	1	1	Kenya.	grasslands.	llamas.	cattle, goats, and sheep.	moderate.	droughts.	may be made whether help is needed or not.	is expected to honor it if possible.	are expected to balance out over time.	honor future requests from their partners.											0	1	0	1	0	1	0	1	0	1	0	0	0	0	0	0	0	0	0	0	19	1
1103101613	6	0	0	1	0	1	1	The Great Rift Valley.	grasslands.	all of the above.	cattle and sheep.	low.	all of the above.	are limited to what one actually needs.	none of the above.	are not expected to balance out over time.	honor future requests from their partners.											0	1	1	0	1	0	1	0	1	1	0	0	0	0	0	0	0	0	0	0	18	0
1103101613	7	0	0	1	0	1	1	The Great Rift Valley.	grasslands.	all of the above.	cattle and sheep.	low.	all of the above.	are limited to what one actually needs.	is expected to honor it if possible.	are not expected to balance out over time.	honor future requests from their partners.											0	1	1	0	1	0	1	1	1	1	0	0	0	0	0	0	0	0	0	0	19	0
1103101613	8	0	0	1	0	1	1	The Great Rift Valley.	grasslands.	all of the above.	cattle, goats, and sheep.	low.	droughts.	are limited to what one actually needs.	is expected to honor it if possible.	are expected to balance out over time.	honor future requests from their partners.											0	1	1	1	1	1	1	1	0	1	0	0	0	0	0	0	0	0	0	0	21	0
1103101613	9	0	0	1	0	1	1	all of the above.	grasslands.	all of the above.	cattle, goats, and sheep.	low.	droughts.	are limited to what one actually needs.	is expected to honor it if possible.	are not expected to balance out over time.	honor future requests from their partners.											1	1	1	1	1	1	1	1	1	1	0	0	0	0	0	0	0	0	0	0	20	1
1103101613	10	0	0	1	0	1	1	all of the above.	grasslands.	all of the above.	cattle, goats, and sheep.	low.	droughts.	are limited to what one actually needs.	is expected to honor it if possible.	are not expected to balance out over time.	honor future requests from their partners.											1	1	1	1	1	1	1	1	1	1	0	0	0	0	0	0	0	0	0	0	20	0
1103101613	11	0	0	1	0	1	1	The Great Rift Valley.	grasslands.	all of the above.	cattle, goats, and sheep.	low.	droughts.	are limited to what one actually needs.	is expected to honor it if possible.	are not expected to balance out over time.	honor future requests from their partners.											0	1	1	1	1	1	1	1	1	1	0	0	0	0	0	0	0	0	0	0	24	0
1103101613	12	0	0	1	0	1	1	all of the above.	grasslands.	all of the above.	cattle and sheep.	low.	droughts.	are limited to what one actually needs.	is expected to honor it if possible.	are not expected to balance out over time.	honor future requests from their partners.											1	1	1	0	1	1	1	1	1	1	0	0	0	0	0	0	0	0	0	0	19	0
1103101613	13	0	0	1	0	1	1	The Great Rift Valley.	grasslands.	all of the above.	cattle, goats, and sheep.	low.	droughts.	are limited to what one actually needs.	is expected to honor it if possible.	are not expected to balance out over time.	honor future requests from their partners.											0	1	1	1	1	1	1	1	1	1	0	0	0	0	0	0	0	0	0	0	20	0
1103101613	14	0	0	1	0	1	1	The Great Rift Valley.	grasslands.	llamas.	llamas and alpacas.	low.	droughts.	are limited to what one actually needs.	is expected to honor it if possible.	are not expected to balance out over time.	none of the above.											0	1	0	0	1	1	1	1	1	0	0	0	0	0	0	0	0	0	0	0	20	0
1103101613	15	0	0	1	0	1	1	The Great Rift Valley.	grasslands.	all of the above.	cattle, goats, and sheep.	low.	droughts.	are limited to what one actually needs.	is expected to honor it if possible.	are expected to balance out over time.	honor future requests from their partners.											0	1	1	1	1	1	1	1	0	1	0	0	0	0	0	0	0	0	0	0	19	1
1103101613	16	0	0	1	0	1	1	all of the above.	grasslands.	all of the above.	cattle, goats, and sheep.	low.	droughts.	are limited to what one actually needs.	is expected to honor it if possible.	are not expected to balance out over time.	none of the above.											1	1	1	1	1	1	1	1	1	0	0	0	0	0	0	0	0	0	0	0	21	0
1103101613	17	0	0	1	0	1	1	all of the above.	grasslands.	all of the above.	cattle and sheep.	low.	droughts.	may be made whether help is needed or not.	is expected to honor it if possible.	are expected to balance out over time.	honor future requests from their partners.											1	1	1	0	1	1	0	1	0	1	0	0	0	0	0	0	0	0	0	0	21	0
1103101613	18	0	0	1	0	1	1	The Great Rift Valley.	grasslands.	all of the above.	cattle, goats, and sheep.	all of the above, depending on local cirumstances.	droughts.	may be made whether help is needed or not.	is expected to honor it if possible.	are expected to balance out over time.	honor future requests from their partners.											0	1	1	1	0	1	0	1	0	1	0	0	0	0	0	0	0	0	0	0	20	0
1103101613	19	0	0	1	0	1	1	The Great Rift Valley.	grasslands.	all of the above.	cattle, goats, and sheep.	low.	droughts.	are limited to what one actually needs.	is expected to honor it if possible.	are not expected to balance out over time.	honor future requests from their partners.											0	1	1	1	1	1	1	1	1	1	0	0	0	0	0	0	0	0	0	0	22	0
1103101613	20	0	0	1	0	1	1	The Great Rift Valley.	grasslands.	all of the above.	cattle and sheep.	low.	all of the above.	are limited to what one actually needs.	is expected to honor it if possible.	are expected to balance out over time.	honor future requests from their partners.											0	1	1	0	1	0	1	1	0	1	0	0	0	0	0	0	0	0	0	0	21	0
1011011244	1	1	0	0	0	1	0	all of the above.	grasslands.	all of the above.	cattle, goats, and sheep.	low.	droughts.	are limited to what one actually needs.	is expected to honor it if possible.	none of the above.	none of the above.											1	1	1	1	1	1	1	1	0	0	0	0	0	0	0	0	0	0	0	0	19	0
1011011244	2	1	0	0	0	1	0	The Great Rift Valley.	grasslands.	all of the above.	cattle, goats, and sheep.	low.	droughts.	none of the above.	keeps track of the debt that results from the gift.	are expected to balance out over time.	honor future requests from their partners.											0	1	1	1	1	1	0	0	0	1	0	0	0	0	0	0	0	0	0	0	20	0
1011011244	3	1	0	0	0	1	0	The Great Rift Valley.	grasslands.	all of the above.	cattle, goats, and sheep.	low.	droughts.	are limited to what one actually needs.	is expected to honor it if possible.	are expected to balance out over time.	honor future requests from their partners.											0	1	1	1	1	1	1	1	0	1	0	0	0	0	0	0	0	0	0	0	18	0
1011011244	4	1	0	0	0	1	0	The Great Rift Valley.	grasslands.	all of the above.	cattle and sheep.	low.	droughts.	are limited to what one actually needs.	is expected to honor it if possible.	are not expected to balance out over time.	honor future requests from their partners.											0	1	1	0	1	1	1	1	1	1	0	0	0	0	0	0	0	0	0	0	21	1
1011011244	5	1	0	0	0	1	0	all of the above.	grasslands.	all of the above.	cattle, goats, and sheep.	low.	droughts.	are limited to what one actually needs.	is expected to honor it if possible.	are expected to balance out over time.	honor future requests from their partners.											1	1	1	1	1	1	1	1	0	1	0	0	0	0	0	0	0	0	0	0	18	0
1011011244	6	1	0	0	0	1	0	all of the above.	grasslands.	all of the above.	cattle, goats, and sheep.	all of the above, depending on local cirumstances.	all of the above.	are limited to what one actually needs.	is expected to honor it if possible.	none of the above.	none of the above.											1	1	1	1	0	0	1	1	0	0	0	0	0	0	0	0	0	0	0	0	20	1
1011011244	7	1	0	0	0	1	0	The Great Rift Valley.	grasslands.	all of the above.	cattle, goats, and sheep.	high.	all of the above.	are limited to what one actually needs.	is expected to honor it if possible.	are not expected to balance out over time.	honor future requests from their partners.											0	1	1	1	0	0	1	1	1	1	0	0	0	0	0	0	0	0	0	0	18	0
1011011244	8	1	0	0	0	1	0	all of the above.	grasslands.	all of the above.	cattle and sheep.	low.	droughts.	are limited to what one actually needs.	is expected to honor it if possible.	are expected to balance out over time.	honor future requests from their partners.											1	1	1	0	1	1	1	1	0	1	0	0	0	0	0	0	0	0	0	0	20	1
1011011244	9	1	0	0	0	1	0	all of the above.	forests.	cattle.	cattle, goats, and sheep.	moderate.	floods.	are usually made when no help is actually needed.	is expected to ignore it until it is repeated.	are not expected to balance out over time.	repay them, plus interest.											1	0	0	1	0	0	0	0	1	0	0	0	0	0	0	0	0	0	0	0	21	0
1011011244	10	1	0	0	0	1	0	all of the above.	swamps.	all of the above.	cattle, goats, and sheep.	moderate.	droughts.	may be made whether help is needed or not.	is expected to honor it if possible.	are expected to balance out over time.	honor future requests from their partners.											1	0	1	1	0	1	0	1	0	1	0	0	0	0	0	0	0	0	0	0	19	1
1011011244	11	1	0	0	0	1	0	The Great Rift Valley.	lakes.	all of the above.	cattle, goats, and sheep.	low.	droughts.	are limited to what one actually needs.	is expected to honor it if possible.	are expected to balance out over time.	honor future requests from their partners.											0	0	1	1	1	1	1	1	0	1	0	0	0	0	0	0	0	0	0	0	18	1
1011011244	12	1	0	0	0	1	0	The Great Rift Valley.	grasslands.	all of the above.	cattle, goats, and sheep.	low.	droughts.	are limited to what one actually needs.	is expected to honor it if possible.	are not expected to balance out over time.	honor future requests from their partners.											0	1	1	1	1	1	1	1	1	1	0	0	0	0	0	0	0	0	0	0	18	1
1011011244	13	1	0	0	0	1	0	all of the above.	grasslands.	all of the above.	cattle, goats, and sheep.	low.	droughts.	are limited to what one actually needs.	is expected to honor it if possible.	are expected to balance out over time.	honor future requests from their partners.											1	1	1	1	1	1	1	1	0	1	0	0	0	0	0	0	0	0	0	0	19	1
1011011244	14	1	0	0	0	1	0	all of the above.	grasslands.	all of the above.	cattle, goats, and sheep.	low.	droughts.	none of the above.	is expected to honor it if possible.	are expected to balance out over time.	honor future requests from their partners.											1	1	1	1	1	1	0	1	0	1	0	0	0	0	0	0	0	0	0	0	18	1
1011011244	15	1	0	0	0	1	0	all of the above.	grasslands.	all of the above.	cattle, goats, and sheep.	low.	droughts.	are limited to what one actually needs.	is expected to honor it if possible.	are expected to balance out over time.	honor future requests from their partners.											1	1	1	1	1	1	1	1	0	1	0	0	0	0	0	0	0	0	0	0	21	0
1011011244	16	1	0	0	0	1	0	all of the above.	grasslands.	all of the above.	cattle, goats, and sheep.	low.	droughts.	are limited to what one actually needs.	is expected to honor it if possible.	are not expected to balance out over time.	honor future requests from their partners.											1	1	1	1	1	1	1	1	1	1	0	0	0	0	0	0	0	0	0	0	22	1
1011011244	17	1	0	0	0	1	0	all of the above.	grasslands.	all of the above.	cattle, goats, and sheep.	low.	all of the above.	are limited to what one actually needs.	is expected to honor it if possible.	are not expected to balance out over time.	honor future requests from their partners.											1	1	1	1	1	0	1	1	1	1	0	0	0	0	0	0	0	0	0	0	18	0
1011011244	18	1	0	0	0	1	0	The Great Rift Valley.	grasslands.	all of the above.	cattle, goats, and sheep.	high.	droughts.	are limited to what one actually needs.	is expected to honor it if possible.	are expected to balance out over time.	honor future requests from their partners.											0	1	1	1	0	1	1	1	0	1	0	0	0	0	0	0	0	0	0	0	20	0
1011011244	19	1	0	0	0	1	0	Tanzania.	grasslands.	all of the above.	cattle, goats, and sheep.	all of the above, depending on local cirumstances.	droughts.	are limited to what one actually needs.	is expected to honor it if possible.	are expected to balance out over time.	honor future requests from their partners.											0	1	1	1	0	1	1	1	0	1	0	0	0	0	0	0	0	0	0	0	20	1
1011011244	20	1	0	0	0	1	0	all of the above.	swamps.	all of the above.	cattle and sheep.	moderate.	floods.	may be made whether help is needed or not.	is expected to honor it if possible.	are expected to balance out over time.	honor future requests from their partners.											1	0	1	0	0	0	0	1	0	1	0	0	0	0	0	0	0	0	0	0	19	1
1103021615	1	1	0	0	0	1	0	The Great Rift Valley.	swamps.	all of the above.	cattle, goats, and sheep.	low.	droughts.	are limited to what one actually needs.	is expected to honor it if possible.	are not expected to balance out over time.	honor future requests from their partners.											0	0	1	1	1	1	1	1	1	1	0	0	0	0	0	0	0	0	0	0	19	1
1103021615	2	1	0	0	0	1	0	Kenya.	grasslands.	all of the above.	cattle and sheep.	moderate.	droughts.	may be made whether help is needed or not.	is expected to honor it if possible.	are expected to balance out over time.	repay them as soon as they can.											0	1	1	0	0	1	0	1	0	0	0	0	0	0	0	0	0	0	0	0	18	0
1103021615	3	1	0	0	0	1	0	all of the above.	grasslands.	all of the above.	cattle and sheep.	low.	droughts.	are limited to what one actually needs.	is expected to honor it if possible.	are not expected to balance out over time.	none of the above.											1	1	1	0	1	1	1	1	1	0	0	0	0	0	0	0	0	0	0	0	21	0
1103021615	4	1	0	0	0	1	0	all of the above.	grasslands.	cattle.	cattle, goats, and sheep.	low.	droughts.	are limited to what one actually needs.	none of the above.	are not expected to balance out over time.	honor future requests from their partners.											1	1	0	1	1	1	1	0	1	1	0	0	0	0	0	0	0	0	0	0	22	0
1103021615	5	1	0	0	0	1	0	all of the above.	grasslands.	cattle.	cattle and sheep.	low.	droughts.	are limited to what one actually needs.	is expected to honor it if possible.	are expected to balance out over time.	honor future requests from their partners.											1	1	0	0	1	1	1	1	0	1	0	0	0	0	0	0	0	0	0	0	18	1
1103021615	6	1	0	0	0	1	0	all of the above.	grasslands.	cattle.	cattle and sheep.	low.	droughts.	are limited to what one actually needs.	is expected to honor it if possible.	are expected to balance out over time.	honor future requests from their partners.											1	1	0	0	1	1	1	1	0	1	0	0	0	0	0	0	0	0	0	0	22	0
1103021615	7	1	0	0	0	1	0	all of the above.	grasslands.	all of the above.	cattle, goats, and sheep.	low.	droughts.	are limited to what one actually needs.	is expected to honor it if possible.	are expected to balance out over time.	honor future requests from their partners.											1	1	1	1	1	1	1	1	0	1	0	0	0	0	0	0	0	0	0	0	21	0
1103021615	8	1	0	0	0	1	0	all of the above.	grasslands.	all of the above.	cattle, goats, and sheep.	all of the above, depending on local cirumstances.	droughts.	are limited to what one actually needs.	is expected to honor it if possible.	are expected to balance out over time.	honor future requests from their partners.											1	1	1	1	0	1	1	1	0	1	0	0	0	0	0	0	0	0	0	0	20	1
1103021615	9	1	0	0	0	1	0	Tanzania.	forests.	all of the above.	llamas and alpacas.	moderate.	floods.	are usually made when no help is actually needed.	none of the above.	are not expected to balance out over time.	repay them, plus interest.											0	0	1	0	0	0	0	0	1	0	0	0	0	0	0	0	0	0	0	0	19	0
1103021615	10	1	0	0	0	1	0	Kenya.	grasslands.	all of the above.	cattle, goats, and sheep.	all of the above, depending on local cirumstances.	floods.	may be made whether help is needed or not.	is expected to honor it if possible.	are not expected to balance out over time.	honor future requests from their partners.											0	1	1	1	0	0	0	1	1	1	0	0	0	0	0	0	0	0	0	0	18	0
1103021615	11	1	0	0	0	1	0	all of the above.	grasslands.	all of the above.	cattle, goats, and sheep.	all of the above, depending on local cirumstances.	all of the above.	are limited to what one actually needs.	is expected to honor it if possible.	are expected to balance out over time.	honor future requests from their partners.											1	1	1	1	0	0	1	1	0	1	0	0	0	0	0	0	0	0	0	0	19	0
1103021615	12	1	0	0	0	1	0	all of the above.	grasslands.	all of the above.	cattle, goats, and sheep.	low.	droughts.	are limited to what one actually needs.	is expected to honor it if possible.	are expected to balance out over time.	honor future requests from their partners.											1	1	1	1	1	1	1	1	0	1	0	0	0	0	0	0	0	0	0	0	21	0
1103021615	13	1	0	0	0	1	0	The Great Rift Valley.	grasslands.	all of the above.	cattle, goats, and sheep.	low.	droughts.	are limited to what one actually needs.	is expected to honor it if possible.	are not expected to balance out over time.	honor future requests from their partners.											0	1	1	1	1	1	1	1	1	1	0	0	0	0	0	0	0	0	0	0	21	0
1103021615	14	1	0	0	0	1	0	Tanzania.	grasslands.	all of the above.	cattle, goats, and sheep.	moderate.	floods.	are usually made when no help is actually needed.	keeps track of the debt that results from the gift.	are expected to balance out over time.	repay them as soon as they can.											0	1	1	1	0	0	0	0	0	0	0	0	0	0	0	0	0	0	0	0	20	1
1103021615	15	1	0	0	0	1	0	Tanzania.	grasslands.	all of the above.	cattle and sheep.	high.	floods.	are limited to what one actually needs.	is expected to honor it if possible.	none of the above.	repay them as soon as they can.											0	1	1	0	0	0	1	1	0	0	0	0	0	0	0	0	0	0	0	0	20	0
1103021615	16	1	0	0	0	1	0	The Great Rift Valley.	grasslands.	all of the above.	cattle, goats, and sheep.	moderate.	droughts.	are limited to what one actually needs.	is expected to honor it if possible.	are expected to balance out over time.	repay them as soon as they can.											0	1	1	1	0	1	1	1	0	0	0	0	0	0	0	0	0	0	0	0	20	1
1103021615	17	1	0	0	0	1	0	The Great Rift Valley.	grasslands.	cattle.	cattle, goats, and sheep.	low.	droughts.	are limited to what one actually needs.	is expected to honor it if possible.	are expected to balance out over time.	honor future requests from their partners.											0	1	0	1	1	1	1	1	0	1	0	0	0	0	0	0	0	0	0	0	19	1
1103021615	18	1	0	0	0	1	0	Kenya.	grasslands.	all of the above.	cattle, goats, and sheep.	low.	droughts.	may be made whether help is needed or not.	is expected to honor it if possible.	are expected to balance out over time.	honor future requests from their partners.											0	1	1	1	1	1	0	1	0	1	0	0	0	0	0	0	0	0	0	0	20	0
1103021615	19	1	0	0	0	1	0	all of the above.	grasslands.	all of the above.	cattle, goats, and sheep.	low.	droughts.	none of the above.	is expected to honor it if possible.	are not expected to balance out over time.	honor future requests from their partners.											1	1	1	1	1	1	0	1	1	1	0	0	0	0	0	0	0	0	0	0	19	0
1103021615	20	1	0	0	0	1	0	all of the above.	grasslands.	all of the above.	cattle, goats, and sheep.	low.	droughts.	are limited to what one actually needs.	is expected to honor it if possible.	are not expected to balance out over time.	honor future requests from their partners.											1	1	1	1	1	1	1	1	1	1	0	0	0	0	0	0	0	0	0	0	18	0
1103231641	1	0	0	0	1	1	1											all of the above.	grasslands.	all of the above.	cattle and sheep.	low.	droughts.	are limited to what one actually needs.	is expected to honor it if possible.	are not expected to balance out over time.	honor future requests from their partners.	0	0	0	0	0	0	0	0	0	0	1	1	1	1	1	1	1	1	1	1	22	0
1103231641	2	0	0	0	1	1	1											all of the above.	grasslands.	all of the above.	cattle and sheep.	low.	droughts.	are limited to what one actually needs.	is expected to honor it if possible.	none of the above.	none of the above.	0	0	0	0	0	0	0	0	0	0	1	1	1	1	1	1	1	1	0	0	21	0
1103231641	3	0	0	0	1	1	1											all of the above.	grasslands.	all of the above.	cattle and sheep.	low.	droughts.	are limited to what one actually needs.	is expected to honor it if possible.	are not expected to balance out over time.	honor future requests from their partners.	0	0	0	0	0	0	0	0	0	0	1	1	1	1	1	1	1	1	1	1	21	0
1103231641	4	0	0	0	1	1	1											all of the above.	grasslands.	all of the above.	cattle and sheep.	low.	droughts.	are limited to what one actually needs.	is expected to honor it if possible.	none of the above.	honor future requests from their partners.	0	0	0	0	0	0	0	0	0	0	1	1	1	1	1	1	1	1	0	1	18	1
1103231641	5	0	0	0	1	1	1											all of the above.	grasslands.	all of the above.	cattle, goats, and sheep.	low.	droughts.	are limited to what one actually needs.	is expected to honor it if possible.	are not expected to balance out over time.	honor future requests from their partners.	0	0	0	0	0	0	0	0	0	0	1	1	1	0	1	1	1	1	1	1	21	1
1103231641	6	0	0	0	1	1	1											all of the above.	grasslands.	all of the above.	cattle, goats, and sheep.	low.	droughts.	are limited to what one actually needs.	is expected to honor it if possible.	are not expected to balance out over time.	honor future requests from their partners.	0	0	0	0	0	0	0	0	0	0	1	1	1	0	1	1	1	1	1	1	21	0
1103231641	7	0	0	0	1	1	1											all of the above.	grasslands.	all of the above.	cattle and sheep.	low.	droughts.	are limited to what one actually needs.	is expected to honor it if possible.	are expected to balance out over time.	honor future requests from their partners.	0	0	0	0	0	0	0	0	0	0	1	1	1	1	1	1	1	1	0	1	18	0
1103231641	8	0	0	0	1	1	1											all of the above.	grasslands.	all of the above.	cattle and sheep.	low.	droughts.	are limited to what one actually needs.	is expected to honor it if possible.	are not expected to balance out over time.	honor future requests from their partners.	0	0	0	0	0	0	0	0	0	0	1	1	1	1	1	1	1	1	1	1	19	0
1103231641	9	0	0	0	1	1	1											all of the above.	grasslands.	all of the above.	cattle and sheep.	low.	droughts.	are limited to what one actually needs.	is expected to honor it if possible.	are expected to balance out over time.	honor future requests from their partners.	0	0	0	0	0	0	0	0	0	0	1	1	1	1	1	1	1	1	0	1	20	0
1103231641	10	0	0	0	1	1	1											all of the above.	grasslands.	all of the above.	cattle and sheep.	low.	droughts.	none of the above.	is expected to honor it if possible.	are expected to balance out over time.	honor future requests from their partners.	0	0	0	0	0	0	0	0	0	0	1	1	1	1	1	1	0	1	0	1	23	0
1103231641	11	0	0	0	1	1	1											all of the above.	grasslands.	all of the above.	cattle and sheep.	low.	droughts.	are limited to what one actually needs.	none of the above.	are not expected to balance out over time.	none of the above.	0	0	0	0	0	0	0	0	0	0	1	1	1	1	1	1	1	0	1	0	18	0
1103231641	12	0	0	0	1	1	1											all of the above.	grasslands.	all of the above.	cattle and sheep.	low.	all of the above.	are limited to what one actually needs.	is expected to honor it if possible.	are not expected to balance out over time.	honor future requests from their partners.	0	0	0	0	0	0	0	0	0	0	1	1	1	1	1	0	1	1	1	1	19	0
1103231641	13	0	0	0	1	1	1											all of the above.	grasslands.	all of the above.	cattle and sheep.	low.	droughts.	are limited to what one actually needs.	is expected to honor it if possible.	are expected to balance out over time.	honor future requests from their partners.	0	0	0	0	0	0	0	0	0	0	1	1	1	1	1	1	1	1	0	1	21	0
1103231641	14	0	0	0	1	1	1											all of the above.	grasslands.	all of the above.	cattle, goats, and sheep.	low.	droughts.	may be made whether help is needed or not.	is expected to honor it if possible.	are expected to balance out over time.	honor future requests from their partners.	0	0	0	0	0	0	0	0	0	0	1	1	1	0	1	1	0	1	0	1	21	0
1103231641	15	0	0	0	1	1	1											all of the above.	grasslands.	all of the above.	cattle and sheep.	low.	floods.	are limited to what one actually needs.	is expected to honor it if possible.	are expected to balance out over time.	honor future requests from their partners.	0	0	0	0	0	0	0	0	0	0	1	1	1	1	1	0	1	1	0	1	20	0
1103231641	16	0	0	0	1	1	1											Arizona.	grasslands.	all of the above.	cattle and sheep.	low.	droughts.	are limited to what one actually needs.	is expected to honor it if possible.	are not expected to balance out over time.	none of the above.	0	0	0	0	0	0	0	0	0	0	0	1	1	1	1	1	1	1	1	0	21	1
1103231641	17	0	0	0	1	1	1											Texas.	grasslands.	all of the above.	cattle and sheep.	low.	droughts.	may be made whether help is needed or not.	none of the above.	are not expected to balance out over time.	none of the above.	0	0	0	0	0	0	0	0	0	0	0	1	1	1	1	1	0	0	1	0	22	1
1103231641	18	0	0	0	1	1	1											all of the above.	grasslands.	all of the above.	cattle, goats, and sheep.	all of the above, depending on local cirumstances.	droughts.	may be made whether help is needed or not.	is expected to honor it if possible.	are not expected to balance out over time.	honor future requests from their partners.	0	0	0	0	0	0	0	0	0	0	1	1	1	0	0	1	0	1	1	1	19	0
1103241614	1	0	0	0	1	1	1											all of the above.	grasslands.	cattle.	cattle, goats, and sheep.	low.	droughts.	are limited to what one actually needs.	is expected to honor it if possible.	are expected to balance out over time.	honor future requests from their partners.	0	0	0	0	0	0	0	0	0	0	1	1	0	0	1	1	1	1	0	1	18	1
1103241614	2	0	0	0	1	1	1											all of the above.	grasslands.	all of the above.	cattle, goats, and sheep.	low.	droughts.	none of the above.	is expected to honor it if possible.	are not expected to balance out over time.	none of the above.	0	0	0	0	0	0	0	0	0	0	1	1	1	0	1	1	0	1	1	0	19	1
1103241614	3	0	0	0	1	1	1											all of the above.	grasslands.	all of the above.	cattle and sheep.	high.	droughts.	are usually made when no help is actually needed.	is expected to honor it if possible.	are not expected to balance out over time.	honor future requests from their partners.	0	0	0	0	0	0	0	0	0	0	1	1	1	1	0	1	0	1	1	1	19	1
1103241614	4	0	0	0	1	1	1											all of the above.	grasslands.	all of the above.	cattle, goats, and sheep.	low.	all of the above.	are limited to what one actually needs.	is expected to honor it if possible.	are not expected to balance out over time.	honor future requests from their partners.	0	0	0	0	0	0	0	0	0	0	1	1	1	0	1	0	1	1	1	1	18	0
1103241614	5	0	0	0	1	1	1											Arizona.	grasslands.	cattle.	cattle and sheep.	low.	droughts.	are limited to what one actually needs.	is expected to honor it if possible.	are not expected to balance out over time.	honor future requests from their partners.	0	0	0	0	0	0	0	0	0	0	0	1	0	1	1	1	1	1	1	1	19	0
1103241614	6	0	0	0	1	1	1											all of the above.	grasslands.	all of the above.	cattle, goats, and sheep.	low.	droughts.	are limited to what one actually needs.	is expected to honor it if possible.	are expected to balance out over time.	honor future requests from their partners.	0	0	0	0	0	0	0	0	0	0	1	1	1	0	1	1	1	1	0	1	19	0
1103241614	7	0	0	0	1	1	1											all of the above.	grasslands.	all of the above.	cattle, goats, and sheep.	low.	droughts.	are limited to what one actually needs.	is expected to honor it if possible.	are expected to balance out over time.	none of the above.	0	0	0	0	0	0	0	0	0	0	1	1	1	0	1	1	1	1	0	0	21	0
1103241614	8	0	0	0	1	1	1											Colorado.	grasslands.	all of the above.	cattle, goats, and sheep.	low.	droughts.	are limited to what one actually needs.	is expected to honor it if possible.	are not expected to balance out over time.	honor future requests from their partners.	0	0	0	0	0	0	0	0	0	0	0	1	1	0	1	1	1	1	1	1	18	1
1103241614	9	0	0	0	1	1	1											all of the above.	grasslands.	all of the above.	cattle, goats, and sheep.	low.	droughts.	are limited to what one actually needs.	is expected to honor it if possible.	are not expected to balance out over time.	honor future requests from their partners.	0	0	0	0	0	0	0	0	0	0	1	1	1	0	1	1	1	1	1	1	22	1
1103241614	10	0	0	0	1	1	1											all of the above.	grasslands.	cattle.	cattle, goats, and sheep.	low.	droughts.	are limited to what one actually needs.	is expected to honor it if possible.	are expected to balance out over time.	honor future requests from their partners.	0	0	0	0	0	0	0	0	0	0	1	1	0	0	1	1	1	1	0	1	19	1
1103241614	11	0	0	0	1	1	1											all of the above.	grasslands.	cattle.	cattle, goats, and sheep.	moderate.	droughts.	are limited to what one actually needs.	is expected to honor it if possible.	are not expected to balance out over time.	none of the above.	0	0	0	0	0	0	0	0	0	0	1	1	0	0	0	1	1	1	1	0	19	1
1103241614	12	0	0	0	1	1	1											all of the above.	grasslands.	cattle.	cattle, goats, and sheep.	low.	droughts.	are limited to what one actually needs.	is expected to honor it if possible.	are expected to balance out over time.	honor future requests from their partners.	0	0	0	0	0	0	0	0	0	0	1	1	0	0	1	1	1	1	0	1	20	0
1103241614	13	0	0	0	1	1	1											Texas.	lakes.	all of the above.	cattle, goats, and sheep.	moderate.	floods.	may be made whether help is needed or not.	is expected to ignore it until it is repeated.	are expected to balance out over time.	repay them, plus interest.	0	0	0	0	0	0	0	0	0	0	0	0	1	0	0	0	0	0	0	0	23	1
1103241614	14	0	0	0	1	1	1											all of the above.	grasslands.	all of the above.	cattle, goats, and sheep.	low.	droughts.	may be made whether help is needed or not.	none of the above.	are not expected to balance out over time.	none of the above.	0	0	0	0	0	0	0	0	0	0	1	1	1	0	1	1	0	0	1	0	19	0
1103241614	15	0	0	0	1	1	1											all of the above.	grasslands.	all of the above.	cattle and sheep.	low.	droughts.	are limited to what one actually needs.	is expected to honor it if possible.	are not expected to balance out over time.	honor future requests from their partners.	0	0	0	0	0	0	0	0	0	0	1	1	1	1	1	1	1	1	1	1	21	0
1103241614	16	0	0	0	1	1	1											all of the above.	grasslands.	all of the above.	cattle and sheep.	low.	droughts.	are limited to what one actually needs.	is expected to honor it if possible.	are not expected to balance out over time.	honor future requests from their partners.	0	0	0	0	0	0	0	0	0	0	1	1	1	1	1	1	1	1	1	1	22	0
1103241614	17	0	0	0	1	1	1											all of the above.	grasslands.	all of the above.	cattle and sheep.	low.	droughts.	are limited to what one actually needs.	is expected to honor it if possible.	are not expected to balance out over time.	honor future requests from their partners.	0	0	0	0	0	0	0	0	0	0	1	1	1	1	1	1	1	1	1	1	21	0
1103241614	18	0	0	0	1	1	1											all of the above.	grasslands.	all of the above.	cattle and sheep.	low.	droughts.	are limited to what one actually needs.	is expected to honor it if possible.	are not expected to balance out over time.	honor future requests from their partners.	0	0	0	0	0	0	0	0	0	0	1	1	1	1	1	1	1	1	1	1	22	0
1103241614	19	0	0	0	1	1	1											all of the above.	grasslands.	all of the above.	cattle, goats, and sheep.	low.	droughts.	are limited to what one actually needs.	is expected to honor it if possible.	are not expected to balance out over time.	honor future requests from their partners.	0	0	0	0	0	0	0	0	0	0	1	1	1	0	1	1	1	1	1	1	19	0
1103241614	20	0	0	0	1	1	1											all of the above.	grasslands.	all of the above.	cattle and sheep.	low.	droughts.	may be made whether help is needed or not.	is expected to honor it if possible.	are expected to balance out over time.	honor future requests from their partners.	0	0	0	0	0	0	0	0	0	0	1	1	1	1	1	1	0	1	0	1	20	0
1011151215	1	0	1	0	0	1	0											all of the above.	grasslands.	all of the above.	cattle, goats, and sheep.	low.	droughts.	are limited to what one actually needs.	is expected to honor it if possible.	are not expected to balance out over time.	honor future requests from their partners.	0	0	0	0	0	0	0	0	0	0	1	1	1	0	1	1	1	1	1	1	19	1
1011151215	2	0	1	0	0	1	0											all of the above.	grasslands.	all of the above.	cattle, goats, and sheep.	low.	all of the above.	are limited to what one actually needs.	is expected to honor it if possible.	none of the above.	honor future requests from their partners.	0	0	0	0	0	0	0	0	0	0	1	1	1	0	1	0	1	1	0	1	22	1
1011151215	3	0	1	0	0	1	0											all of the above.	grasslands.	all of the above.	cattle and sheep.	moderate.	droughts.	are limited to what one actually needs.	is expected to honor it if possible.	are not expected to balance out over time.	none of the above.	0	0	0	0	0	0	0	0	0	0	1	1	1	1	0	1	1	1	1	0	21	1
1011151215	4	0	1	0	0	1	0											all of the above.	grasslands.	all of the above.	cattle and sheep.	moderate.	droughts.	are limited to what one actually needs.	is expected to honor it if possible.	are not expected to balance out over time.	none of the above.	0	0	0	0	0	0	0	0	0	0	1	1	1	1	0	1	1	1	1	0	22	0
1011151215	5	0	1	0	0	1	0											all of the above.	grasslands.	all of the above.	cattle and sheep.	low.	droughts.	are limited to what one actually needs.	is expected to honor it if possible.	are not expected to balance out over time.	honor future requests from their partners.	0	0	0	0	0	0	0	0	0	0	1	1	1	1	1	1	1	1	1	1	20	0
1011151215	6	0	1	0	0	1	0											all of the above.	grasslands.	all of the above.	cattle and sheep.	low.	droughts.	are limited to what one actually needs.	is expected to honor it if possible.	are not expected to balance out over time.	honor future requests from their partners.	0	0	0	0	0	0	0	0	0	0	1	1	1	1	1	1	1	1	1	1	25	1
1011151215	7	0	1	0	0	1	0											all of the above.	grasslands.	all of the above.	cattle and sheep.	low.	droughts.	may be made whether help is needed or not.	is expected to honor it if possible.	are expected to balance out over time.	honor future requests from their partners.	0	0	0	0	0	0	0	0	0	0	1	1	1	1	1	1	0	1	0	1	19	0
1011151215	8	0	1	0	0	1	0											all of the above.	grasslands.	all of the above.	cattle and sheep.	low.	droughts.	are limited to what one actually needs.	is expected to honor it if possible.	are not expected to balance out over time.	honor future requests from their partners.	0	0	0	0	0	0	0	0	0	0	1	1	1	1	1	1	1	1	1	1	19	1
1011151215	9	0	1	0	0	1	0											all of the above.	grasslands.	all of the above.	cattle and sheep.	low.	droughts.	are limited to what one actually needs.	is expected to honor it if possible.	are not expected to balance out over time.	honor future requests from their partners.	0	0	0	0	0	0	0	0	0	0	1	1	1	1	1	1	1	1	1	1	21	0
1011151215	10	0	1	0	0	1	0											all of the above.	grasslands.	all of the above.	cattle and sheep.	low.	droughts.	are limited to what one actually needs.	is expected to honor it if possible.	are not expected to balance out over time.	honor future requests from their partners.	0	0	0	0	0	0	0	0	0	0	1	1	1	1	1	1	1	1	1	1	23	1
1011151215	11	0	1	0	0	1	0											all of the above.	grasslands.	all of the above.	cattle and sheep.	low.	droughts.	are limited to what one actually needs.	is expected to honor it if possible.	are not expected to balance out over time.	honor future requests from their partners.	0	0	0	0	0	0	0	0	0	0	1	1	1	1	1	1	1	1	1	1	22	1
1011151215	12	0	1	0	0	1	0											all of the above.	grasslands.	all of the above.	cattle and sheep.	low.	droughts.	are limited to what one actually needs.	is expected to honor it if possible.	are not expected to balance out over time.	honor future requests from their partners.	0	0	0	0	0	0	0	0	0	0	1	1	1	1	1	1	1	1	1	1	18	0
1011151215	13	0	1	0	0	1	0											all of the above.	grasslands.	all of the above.	cattle, goats, and sheep.	low.	droughts.	are limited to what one actually needs.	none of the above.	are not expected to balance out over time.	none of the above.	0	0	0	0	0	0	0	0	0	0	1	1	1	0	1	1	1	0	1	0	19	1
1011151215	14	0	1	0	0	1	0											all of the above.	grasslands.	all of the above.	cattle and sheep.	low.	droughts.	are limited to what one actually needs.	is expected to honor it if possible.	are not expected to balance out over time.	honor future requests from their partners.	0	0	0	0	0	0	0	0	0	0	1	1	1	1	1	1	1	1	1	1	19	0
1011151215	15	0	1	0	0	1	0											all of the above.	grasslands.	all of the above.	cattle and sheep.	low.	droughts.	none of the above.	none of the above.	are expected to balance out over time.	honor future requests from their partners.	0	0	0	0	0	0	0	0	0	0	1	1	1	1	1	1	0	0	0	1	22	0
1011151215	16	0	1	0	0	1	0											all of the above.	grasslands.	all of the above.	cattle, goats, and sheep.	low.	droughts.	may be made whether help is needed or not.	is expected to honor it if possible.	are expected to balance out over time.	honor future requests from their partners.	0	0	0	0	0	0	0	0	0	0	1	1	1	0	1	1	0	1	0	1	21	0
1011151215	17	0	1	0	0	1	0											all of the above.	grasslands.	all of the above.	cattle, goats, and sheep.	all of the above, depending on local cirumstances.	droughts.	may be made whether help is needed or not.	is expected to honor it if possible.	are expected to balance out over time.	honor future requests from their partners.	0	0	0	0	0	0	0	0	0	0	1	1	1	0	0	1	0	1	0	1	21	0
1011151215	18	0	1	0	0	1	0											all of the above.	grasslands.	all of the above.	cattle and sheep.	low.	droughts.	are limited to what one actually needs.	is expected to honor it if possible.	are not expected to balance out over time.	honor future requests from their partners.	0	0	0	0	0	0	0	0	0	0	1	1	1	1	1	1	1	1	1	1	22	0
1011151215	19	0	1	0	0	1	0											all of the above.	grasslands.	all of the above.	cattle, goats, and sheep.	low.	droughts.	are limited to what one actually needs.	is expected to honor it if possible.	are not expected to balance out over time.	none of the above.	0	0	0	0	0	0	0	0	0	0	1	1	1	0	1	1	1	1	1	0	19	0
1011151215	20	0	1	0	0	1	0											all of the above.	grasslands.	all of the above.	cattle and sheep.	low.	droughts.	are limited to what one actually needs.	is expected to honor it if possible.	are not expected to balance out over time.	honor future requests from their partners.	0	0	0	0	0	0	0	0	0	0	1	1	1	1	1	1	1	1	1	1	21	0
1103091610	1	0	1	0	0	1	0											all of the above.	grasslands.	all of the above.	cattle and sheep.	low.	droughts.	are limited to what one actually needs.	is expected to honor it if possible.	are expected to balance out over time.	honor future requests from their partners.	0	0	0	0	0	0	0	0	0	0	1	1	1	1	1	1	1	1	0	1	19	1
1103091610	2	0	1	0	0	1	0											all of the above.	grasslands.	all of the above.	cattle and sheep.	moderate.	droughts.	may be made whether help is needed or not.	is expected to honor it if possible.	are not expected to balance out over time.	honor future requests from their partners.	0	0	0	0	0	0	0	0	0	0	1	1	1	1	0	1	0	1	1	1	19	0
1103091610	3	0	1	0	0	1	0											all of the above.	grasslands.	all of the above.	cattle and sheep.	low.	droughts.	are limited to what one actually needs.	is expected to honor it if possible.	are expected to balance out over time.	honor future requests from their partners.	0	0	0	0	0	0	0	0	0	0	1	1	1	1	1	1	1	1	0	1	21	1
1103091610	4	0	1	0	0	1	0											all of the above.	grasslands.	all of the above.	cattle, goats, and sheep.	all of the above, depending on local cirumstances.	droughts.	are limited to what one actually needs.	is expected to honor it if possible.	are expected to balance out over time.	honor future requests from their partners.	0	0	0	0	0	0	0	0	0	0	1	1	1	0	0	1	1	1	0	1	19	0
1103091610	5	0	1	0	0	1	0											all of the above.	grasslands.	cattle.	cattle and sheep.	low.	all of the above.	are limited to what one actually needs.	is expected to honor it if possible.	none of the above.	honor future requests from their partners.	0	0	0	0	0	0	0	0	0	0	1	1	0	1	1	0	1	1	0	1	21	0
1103091610	6	0	1	0	0	1	0											all of the above.	grasslands.	all of the above.	cattle, goats, and sheep.	moderate.	droughts.	may be made whether help is needed or not.	keeps track of the debt that results from the gift.	are expected to balance out over time.	repay them as soon as they can.	0	0	0	0	0	0	0	0	0	0	1	1	1	0	0	1	0	0	0	0	22	0
1103091610	7	0	1	0	0	1	0											Texas.	grasslands.	all of the above.	cattle, goats, and sheep.	low.	droughts.	are limited to what one actually needs.	none of the above.	are expected to balance out over time.	honor future requests from their partners.	0	0	0	0	0	0	0	0	0	0	0	1	1	0	1	1	1	0	0	1	21	0
1103091610	8	0	1	0	0	1	0											all of the above.	grasslands.	all of the above.	cattle, goats, and sheep.	low.	droughts.	are limited to what one actually needs.	is expected to honor it if possible.	are not expected to balance out over time.	none of the above.	0	0	0	0	0	0	0	0	0	0	1	1	1	0	1	1	1	1	1	0	20	1
1103091610	9	0	1	0	0	1	0											all of the above.	grasslands.	all of the above.	cattle, goats, and sheep.	low.	droughts.	are limited to what one actually needs.	is expected to honor it if possible.	are not expected to balance out over time.	none of the above.	0	0	0	0	0	0	0	0	0	0	1	1	1	0	1	1	1	1	1	0	21	0
1103091610	10	0	1	0	0	1	0											all of the above.	grasslands.	all of the above.	cattle and sheep.	low.	droughts.	are limited to what one actually needs.	is expected to honor it if possible.	are not expected to balance out over time.	honor future requests from their partners.	0	0	0	0	0	0	0	0	0	0	1	1	1	1	1	1	1	1	1	1	19	1
1103091610	11	0	1	0	0	1	0											all of the above.	grasslands.	all of the above.	cattle and sheep.	low.	droughts.	are limited to what one actually needs.	is expected to honor it if possible.	are not expected to balance out over time.	honor future requests from their partners.	0	0	0	0	0	0	0	0	0	0	1	1	1	1	1	1	1	1	1	1	20	0
1103091610	12	0	1	0	0	1	0											all of the above.	grasslands.	cattle.	cattle, goats, and sheep.	low.	droughts.	are limited to what one actually needs.	is expected to honor it if possible.	are not expected to balance out over time.	honor future requests from their partners.	0	0	0	0	0	0	0	0	0	0	1	1	0	0	1	1	1	1	1	1	19	0
1103091610	13	0	1	0	0	1	0											all of the above.	grasslands.	all of the above.	cattle and sheep.	low.	droughts.	are limited to what one actually needs.	is expected to honor it if possible.	are not expected to balance out over time.	honor future requests from their partners.	0	0	0	0	0	0	0	0	0	0	1	1	1	1	1	1	1	1	1	1	21	0
1103091610	14	0	1	0	0	1	0											all of the above.	grasslands.	all of the above.	cattle, goats, and sheep.	low.	droughts.	are limited to what one actually needs.	is expected to honor it if possible.	create a patron-client hierarchy.	honor future requests from their partners.	0	0	0	0	0	0	0	0	0	0	1	1	1	0	1	1	1	1	0	1	19	0
1103091610	15	0	1	0	0	1	0											all of the above.	swamps.	all of the above.	cattle, goats, and sheep.	moderate.	droughts.	are limited to what one actually needs.	is expected to honor it if possible.	are expected to balance out over time.	repay them as soon as they can.	0	0	0	0	0	0	0	0	0	0	1	0	1	0	0	1	1	1	0	0	19	1
1103091610	16	0	1	0	0	1	0											all of the above.	swamps.	cattle.	cattle, goats, and sheep.	all of the above, depending on local cirumstances.	droughts.	are limited to what one actually needs.	is expected to honor it if possible.	are expected to balance out over time.	honor future requests from their partners.	0	0	0	0	0	0	0	0	0	0	1	0	0	0	0	1	1	1	0	1	18	1
1103091610	17	0	1	0	0	1	0											all of the above.	grasslands.	all of the above.	cattle, goats, and sheep.	low.	droughts.	are limited to what one actually needs.	is expected to honor it if possible.	are not expected to balance out over time.	honor future requests from their partners.	0	0	0	0	0	0	0	0	0	0	1	1	1	0	1	1	1	1	1	1	18	0
1103091610	18	0	1	0	0	1	0											all of the above.	grasslands.	all of the above.	cattle and sheep.	low.	droughts.	are limited to what one actually needs.	is expected to honor it if possible.	are not expected to balance out over time.	honor future requests from their partners.	0	0	0	0	0	0	0	0	0	0	1	1	1	1	1	1	1	1	1	1	18	1
1103091610	19	0	1	0	0	1	0											all of the above.	grasslands.	all of the above.	cattle and sheep.	low.	droughts.	are limited to what one actually needs.	is expected to honor it if possible.	are not expected to balance out over time.	honor future requests from their partners.	0	0	0	0	0	0	0	0	0	0	1	1	1	1	1	1	1	1	1	1	18	1
1103091610	20	0	1	0	0	1	0											all of the above.	grasslands.	all of the above.	cattle and sheep.	low.	droughts.	may be made whether help is needed or not.	keeps track of the debt that results from the gift.	are expected to balance out over time.	honor future requests from their partners.	0	0	0	0	0	0	0	0	0	0	1	1	1	1	1	1	0	0	0	1	18	1
[truncated: 20 more columns]
